# Supplementary material for: YeATSAM analysis of the walnut and chickpea transcriptome reveals key genes undetected by current annotation tools
Source: F1000Res. 2016 Nov 17;5:2689. [Version 1] doi: 10.12688/f1000research.10040.1 (PMC5200947; doi:10.12688/f1000research.10040.1)
Supplement: Supplementary file 1 [file f1000research-5-10816-s0000.tgz]

Archive with 1 entries (1 files):
- 46deaef3-e2ce-443b-9b4c-724e2fb27af2.docx
